# Supplementary material for: Size Matters: Individual Variation in Ectotherm Growth and Asymptotic Size
Source: PLoS One. 2016 Jan 5;11(1):e0146299. doi: 10.1371/journal.pone.0146299 (PMC4712130; doi:10.1371/journal.pone.0146299)
Supplement: S1 File — (XLSX) [file pone.0146299.s003.xlsx]

## Sheet: Values
Reproduction is undelayed; all females begin reproducing in year 4
		Survival =	SVLa =				SVLa =				SVLa =
		0.63	835				977				1125
Age in Growth Days	Age Class	Proportion Surviving	SVL	Fecundity	Probability of Reproduction	Realized Fecundity	SVL	Fecundity	Probability of Reproduction	Realized Fecundity	SVL	Fecundity	Probability of Reproduction	Realized Fecundity
113	1		218.44		0		218.44		0		218.44		0
287	2		421.803		0		421.803		0		421.803		0
461	3		573.434		0		573.434		0		573.434		0
635	4	1	686.494	15.7581	0.878	13.8357	686.494	15.7581	0.878	13.8357	686.494	15.7581	0.878	13.8357
809	5	0.63	724.271	17.8148	0.878	9.85407	760.392	19.9152	0.878	11.0159	798.041	22.2456	0.878	12.3049
983	6	0.3969	752.438	19.4413	0.878	6.77487	815.493	23.3754	0.878	8.14583	881.212	27.9153	0.878	9.72786
1157	7	0.250047	773.44	20.7064	0.878	4.54591	856.577	26.1603	0.878	5.74326	943.227	32.6196	0.878	7.16134
1331	8	0.15753	789.1	21.679	0.878	2.99844	887.21	28.3523	0.878	3.92143	989.466	36.3978	0.878	5.03422
1505	9	0.0992437	800.776	22.4206	0.878	1.95364	910.051	30.0516	0.878	2.61857	1023.94	39.3676	0.878	3.43033
1679	10	0.0625235	809.482	22.9827	0.878	1.26165	927.081	31.355	0.878	1.72125	1049.65	41.6677	0.878	2.28737
1853	11	0.0393898	815.973	23.407	0.878	0.809512	939.78	32.3472	0.878	1.1187	1068.82	43.4306	0.878	1.50202
2027	12	0.0248156	820.813	23.7261	0.878	0.516946	949.248	33.0984	0.878	0.72115	1083.11	44.772	0.878	0.975496
2201	13	0.0156338	824.422	23.9657	0.878	0.328965	956.307	33.6648	0.878	0.462099	1093.77	45.7871	0.878	0.628497
2375	14	0.0098493	827.113	24.1452	0.878	0.2088	961.571	34.0906	0.878	0.294805	1101.71	46.5524	0.878	0.402571
2549	15	0.00620506	829.119	24.2795	0.878	0.132276	965.496	34.4101	0.878	0.187468	1107.64	47.1276	0.878	0.256753
2723	16	0.00390919	830.615	24.38	0.878	0.0836785	968.422	34.6494	0.878	0.118926	1112.05	47.5591	0.878	0.163236
2897	17	0.00246279	831.731	24.455	0.878	0.0528797	970.604	34.8284	0.878	0.0753105	1115.35	47.8823	0.878	0.103537
3071	18	0.00155156	832.562	24.511	0.878	0.0333906	972.231	34.9623	0.878	0.0476279	1117.8	48.1241	0.878	0.0655579
3245	19	0.000977481	833.182	24.5529	0.878	0.021072	973.444	35.0622	0.878	0.0300914	1119.63	48.3048	0.878	0.0414566
3419	20	0.000615813	833.645	24.5841	0.878	0.0132922	974.349	35.1369	0.878	0.0189979	1121	48.4398	0.878	0.0261906
3593	21	0.000387962	833.989	24.6074	0.878	0.00838202	975.023	35.1926	0.878	0.0119877	1122.02	48.5406	0.878	0.0165344
3767	22	0.000244416	834.247	24.6247	0.878	0.0052844	975.526	35.2342	0.878	0.00756117	1122.78	48.6158	0.878	0.0104328
3941	23	0.000153982	834.438	24.6377	0.878	0.00333093	975.901	35.2652	0.878	0.00476773	1123.34	48.672	0.878	0.00658027
4115	24	9.70088e-05	834.581	24.6474	0.878	0.00209931	976.181	35.2884	0.878	0.00300564	1123.76	48.7139	0.878	0.00414914
4289	25	6.11155e-05	834.688	24.6546	0.878	0.00132295	976.389	35.3056	0.878	0.00189448	1124.08	48.7451	0.878	0.00261563
4463	26	3.85028e-05	834.767	24.6599	0.878	0.00083364	976.544	35.3185	0.878	0.00119396	1124.31	48.7684	0.878	0.00164864
4637	27	2.42568e-05	834.826	24.6639	0.878	0.000525279	976.66	35.3281	0.878	0.000752397	1124.49	48.7858	0.878	0.00103901
4811	28	1.52818e-05	834.871	24.6669	0.878	0.000330966	976.747	35.3352	0.878	0.000474106	1124.62	48.7987	0.878	0.000654751
4985	29	9.6275e-06	834.903	24.6692	0.878	0.000208527	976.811	35.3406	0.878	0.000298732	1124.71	48.8084	0.878	0.000412575
5159	30	6.06533e-06	834.928	24.6708	0.878	0.000131381	976.859	35.3446	0.878	0.000188222	1124.79	48.8156	0.878	0.000259961
5333	31	3.82116e-06	834.946	24.6721	0.878	8.27742e-05	976.895	35.3475	0.878	0.00011859	1124.84	48.821	0.878	0.000163793
5507	32	2.40733e-06	834.96	24.673	0.878	5.21497e-05	976.922	35.3497	0.878	7.47164e-05	1124.88	48.825	0.878	0.000103198
5681	33	1.51662e-06	834.97	24.6737	0.878	3.28552e-05	976.942	35.3514	0.878	4.70735e-05	1124.91	48.828	0.878	6.50188e-05
5855	34	9.55469e-07	834.978	24.6742	0.878	2.06992e-05	976.956	35.3526	0.878	2.96574e-05	1124.93	48.8302	0.878	4.09637e-05
6029	35	6.01945e-07	834.983	24.6746	0.878	1.30407e-05	976.968	35.3535	0.878	1.86846e-05	1124.95	48.8319	0.878	2.5808e-05
6203	36	3.79226e-07	834.988	24.6749	0.878	8.21574e-06	976.976	35.3542	0.878	1.17715e-05	1124.96	48.8331	0.878	1.62595e-05
6377	37	2.38912e-07	834.991	24.6751	0.878	5.17596e-06	976.982	35.3547	0.878	7.41618e-06	1124.97	48.834	0.878	1.02437e-05
6551	38	1.50515e-07	834.993	24.6752	0.878	3.26088e-06	976.987	35.3551	0.878	4.67224e-06	1124.98	48.8347	0.878	6.4536e-06
6725	39	9.48242e-08	834.995	24.6753	0.878	2.05436e-06	976.99	35.3554	0.878	2.94354e-06	1124.98	48.8352	0.878	4.06581e-06
6899	40	5.97393e-08	834.996	24.6754	0.878	1.29425e-06	976.993	35.3556	0.878	1.85444e-06	1124.99	48.8356	0.878	2.56148e-06
			Lifetime Reproductive Success =			43.4477				50.1095				57.9918
Reproduction is undelayed; all females begin reproducing in year 4
		Survival =	SVLa =				SVLa =				SVLa =
		0.73	835				977				1125
Age in Growth Days	Age Class	Proportion Surviving	SVL	Fecundity	Probability of Reproduction	Realized Fecundity	SVL	Fecundity	Probability of Reproduction	Realized Fecundity	SVL	Fecundity	Probability of Reproduction	Realized Fecundity
113	1		218.44		0		218.44		0		218.44		0
287	2		421.803		0		421.803		0		421.803		0
461	3		573.434		0		573.434		0		573.434		0
635	4	1	686.494	15.7581	0.878	13.8357	686.494	15.7581	0.878	13.8357	686.494	15.7581	0.878	13.8357
809	5	0.73	724.271	17.8148	0.878	11.4182	760.392	19.9152	0.878	12.7644	798.041	22.2456	0.878	14.2581
983	6	0.5329	752.438	19.4413	0.878	9.09631	815.493	23.3754	0.878	10.937	881.212	27.9153	0.878	13.0612
1157	7	0.389017	773.44	20.7064	0.878	7.07241	856.577	26.1603	0.878	8.93522	943.227	32.6196	0.878	11.1414
1331	8	0.283982	789.1	21.679	0.878	5.40537	887.21	28.3523	0.878	7.06926	989.466	36.3978	0.878	9.07531
1505	9	0.207307	800.776	22.4206	0.878	4.0809	910.051	30.0516	0.878	5.46986	1023.94	39.3676	0.878	7.16552
1679	10	0.151334	809.482	22.9827	0.878	3.05375	927.081	31.355	0.878	4.16619	1049.65	41.6677	0.878	5.53644
1853	11	0.110474	815.973	23.407	0.878	2.27038	939.78	32.3472	0.878	3.13756	1068.82	43.4306	0.878	4.21261
2027	12	0.080646	820.813	23.7261	0.878	1.67998	949.248	33.0984	0.878	2.3436	1083.11	44.772	0.878	3.17018
2201	13	0.0588716	824.422	23.9657	0.878	1.23877	956.307	33.6648	0.878	1.74011	1093.77	45.7871	0.878	2.3667
2375	14	0.0429763	827.113	24.1452	0.878	0.911074	961.571	34.0906	0.878	1.28635	1101.71	46.5524	0.878	1.75657
2549	15	0.0313727	829.119	24.2795	0.878	0.668784	965.496	34.4101	0.878	0.947833	1107.64	47.1276	0.878	1.29814
2723	16	0.022902	830.615	24.38	0.878	0.490232	968.422	34.6494	0.878	0.69673	1112.05	47.5591	0.878	0.956319
2897	17	0.0167185	831.731	24.455	0.878	0.358971	970.604	34.8284	0.878	0.511241	1115.35	47.8823	0.878	0.702857
3071	18	0.0122045	832.562	24.511	0.878	0.262649	972.231	34.9623	0.878	0.37464	1117.8	48.1241	0.878	0.515676
3245	19	0.00890929	833.182	24.5529	0.878	0.192061	973.444	35.0622	0.878	0.274269	1119.63	48.3048	0.878	0.377857
3419	20	0.00650378	833.645	24.5841	0.878	0.140383	974.349	35.1369	0.878	0.200643	1121	48.4398	0.878	0.276607
3593	21	0.00474776	833.989	24.6074	0.878	0.102577	975.023	35.1926	0.878	0.146702	1122.02	48.5406	0.878	0.202343
3767	22	0.00346586	834.247	24.6247	0.878	0.0749338	975.526	35.2342	0.878	0.107219	1122.78	48.6158	0.878	0.147939
3941	23	0.00253008	834.438	24.6377	0.878	0.0547304	975.901	35.2652	0.878	0.0783385	1123.34	48.672	0.878	0.10812
4115	24	0.00184696	834.581	24.6474	0.878	0.0399689	976.181	35.2884	0.878	0.0572246	1123.76	48.7139	0.878	0.0789958
4289	25	0.00134828	834.688	24.6546	0.878	0.0291858	976.389	35.3056	0.878	0.0417944	1124.08	48.7451	0.878	0.0577039
4463	26	0.000984244	834.767	24.6599	0.878	0.0213103	976.544	35.3185	0.878	0.030521	1124.31	48.7684	0.878	0.042144
4637	27	0.000718498	834.826	24.6639	0.878	0.015559	976.66	35.3281	0.878	0.0222864	1124.49	48.7858	0.878	0.0307761
4811	28	0.000524504	834.871	24.6669	0.878	0.0113595	976.747	35.3352	0.878	0.0162724	1124.62	48.7987	0.878	0.0224725
4985	29	0.000382888	834.903	24.6692	0.878	0.00829317	976.811	35.3406	0.878	0.0118806	1124.71	48.8084	0.878	0.0164082
5159	30	0.000279508	834.928	24.6708	0.878	0.00605442	976.859	35.3446	0.878	0.00867384	1124.79	48.8156	0.878	0.0119797
5333	31	0.000204041	834.946	24.6721	0.878	0.00441995	976.895	35.3475	0.878	0.00633243	1124.84	48.821	0.878	0.00874618
5507	32	0.00014895	834.96	24.673	0.878	0.00322668	976.922	35.3497	0.878	0.00462297	1124.88	48.825	0.878	0.00638523
5681	33	0.000108733	834.97	24.6737	0.878	0.00235554	976.942	35.3514	0.878	0.00337492	1124.91	48.828	0.878	0.00466151
5855	34	7.93754e-05	834.978	24.6742	0.878	0.00171958	976.956	35.3526	0.878	0.00246378	1124.93	48.8302	0.878	0.00340305
6029	35	5.7944e-05	834.983	24.6746	0.878	0.00125532	976.968	35.3535	0.878	0.00179861	1124.95	48.8319	0.878	0.00248431
6203	36	4.22991e-05	834.988	24.6749	0.878	0.000916391	976.976	35.3542	0.878	0.00131301	1124.96	48.8331	0.878	0.0018136
6377	37	3.08784e-05	834.991	24.6751	0.878	0.000668971	976.982	35.3547	0.878	0.000958509	1124.97	48.834	0.878	0.00132395
6551	38	2.25412e-05	834.993	24.6752	0.878	0.000488352	976.987	35.3551	0.878	0.000699719	1124.98	48.8347	0.878	0.000966497
6725	39	1.64551e-05	834.995	24.6753	0.878	0.000356499	976.99	35.3554	0.878	0.000510799	1124.98	48.8352	0.878	0.00070555
6899	40	1.20122e-05	834.996	24.6754	0.878	0.000260245	976.993	35.3556	0.878	0.000372886	1124.99	48.8356	0.878	0.000515056
			Lifetime Reproductive Success =			62.5555				75.234				90.457
Reproduction is undelayed; all females begin reproducing in year 4
		Survival =	SVLa =				SVLa =				SVLa =
		0.86	835				977				1125
Age in Growth Days	Age Class	Proportion Surviving	SVL	Fecundity	Probability of Reproduction	Realized Fecundity	SVL	Fecundity	Probability of Reproduction	Realized Fecundity	SVL	Fecundity	Probability of Reproduction	Realized Fecundity
113	1		218.44		0		218.44		0		218.44		0
287	2		421.803		0		421.803		0		421.803		0
461	3		573.434		0		573.434		0		573.434		0
635	4	1	686.494	15.7581	0.878	13.8357	686.494	15.7581	0	0.878	686.494	15.7581	0.878	13.8357
809	5	0.86	724.271	17.8148	0.878	13.4516	760.392	19.9152	0.878	15.0375	798.041	22.2456	0.878	16.7972
983	6	0.7396	752.438	19.4413	0.878	12.6246	815.493	23.3754	0.878	15.1793	881.212	27.9153	0.878	18.1273
1157	7	0.636056	773.44	20.7064	0.878	11.5636	856.577	26.1603	0.878	14.6094	943.227	32.6196	0.878	18.2166
1331	8	0.547008	789.1	21.679	0.878	10.4118	887.21	28.3523	0.878	13.6168	989.466	36.3978	0.878	17.4809
1505	9	0.470427	800.776	22.4206	0.878	9.26049	910.051	30.0516	0.878	12.4124	1023.94	39.3676	0.878	16.2602
1679	10	0.404567	809.482	22.9827	0.878	8.16369	927.081	31.355	0.878	11.1376	1049.65	41.6677	0.878	14.8008
1853	11	0.347928	815.973	23.407	0.878	7.15037	939.78	32.3472	0.878	9.88145	1068.82	43.4306	0.878	13.2672
2027	12	0.299218	820.813	23.7261	0.878	6.23317	949.248	33.0984	0.878	8.69538	1083.11	44.772	0.878	11.7622
2201	13	0.257327	824.422	23.9657	0.878	5.41465	956.307	33.6648	0.878	7.606	1093.77	45.7871	0.878	10.3448
2375	14	0.221302	827.113	24.1452	0.878	4.69148	961.571	34.0906	0.878	6.6239	1101.71	46.5524	0.878	9.04526
2549	15	0.190319	829.119	24.2795	0.878	4.05712	965.496	34.4101	0.878	5.74994	1107.64	47.1276	0.878	7.87505
2723	16	0.163675	830.615	24.38	0.878	3.50355	968.422	34.6494	0.878	4.97934	1112.05	47.5591	0.878	6.83455
2897	17	0.14076	831.731	24.455	0.878	3.02233	970.604	34.8284	0.878	4.30436	1115.35	47.8823	0.878	5.91766
3071	18	0.121054	832.562	24.511	0.878	2.60516	972.231	34.9623	0.878	3.71597	1117.8	48.1241	0.878	5.11488
3245	19	0.104106	833.182	24.5529	0.878	2.24426	973.444	35.0622	0.878	3.20487	1119.63	48.3048	0.878	4.41532
3419	20	0.0895314	833.645	24.5841	0.878	1.93252	974.349	35.1369	0.878	2.76206	1121	48.4398	0.878	3.80778
3593	21	0.076997	833.989	24.6074	0.878	1.66354	975.023	35.1926	0.878	2.37914	1122.02	48.5406	0.878	3.28151
3767	22	0.0662174	834.247	24.6247	0.878	1.43165	975.526	35.2342	0.878	2.04848	1122.78	48.6158	0.878	2.82647
3941	23	0.056947	834.438	24.6377	0.878	1.23187	975.901	35.2652	0.878	1.76324	1123.34	48.672	0.878	2.43357
4115	24	0.0489744	834.581	24.6474	0.878	1.05982	976.181	35.2884	0.878	1.51738	1123.76	48.7139	0.878	2.09467
4289	25	0.042118	834.688	24.6546	0.878	0.911715	976.389	35.3056	0.878	1.30559	1124.08	48.7451	0.878	1.80257
4463	26	0.0362215	834.767	24.6599	0.878	0.784246	976.544	35.3185	0.878	1.12321	1124.31	48.7684	0.878	1.55095
4637	27	0.0311505	834.826	24.6639	0.878	0.674561	976.66	35.3281	0.878	0.966226	1124.49	48.7858	0.878	1.3343
4811	28	0.0267894	834.871	24.6669	0.878	0.580193	976.747	35.3352	0.878	0.831123	1124.62	48.7987	0.878	1.1478
4985	29	0.0230389	834.903	24.6692	0.878	0.499011	976.811	35.3406	0.878	0.714874	1124.71	48.8084	0.878	0.987303
5159	30	0.0198134	834.928	24.6708	0.878	0.429178	976.859	35.3446	0.878	0.614861	1124.79	48.8156	0.878	0.849206
5333	31	0.0170396	834.946	24.6721	0.878	0.369112	976.895	35.3475	0.878	0.528825	1124.84	48.821	0.878	0.730397
5507	32	0.014654	834.96	24.673	0.878	0.317448	976.922	35.3497	0.878	0.454818	1124.88	48.825	0.878	0.628193
5681	33	0.0126025	834.97	24.6737	0.878	0.273013	976.942	35.3514	0.878	0.391161	1124.91	48.828	0.878	0.540279
5855	34	0.0108381	834.978	24.6742	0.878	0.234796	976.956	35.3526	0.878	0.336411	1124.93	48.8302	0.878	0.464661
6029	35	0.00932077	834.983	24.6746	0.878	0.201928	976.968	35.3535	0.878	0.289321	1124.95	48.8319	0.878	0.399622
6203	36	0.00801587	834.988	24.6749	0.878	0.17366	976.976	35.3542	0.878	0.248821	1124.96	48.8331	0.878	0.343684
6377	37	0.00689364	834.991	24.6751	0.878	0.149349	976.982	35.3547	0.878	0.213989	1124.97	48.834	0.878	0.295574
6551	38	0.00592853	834.993	24.6752	0.878	0.128441	976.987	35.3551	0.878	0.184032	1124.98	48.8347	0.878	0.254197
6725	39	0.00509854	834.995	24.6753	0.878	0.11046	976.99	35.3554	0.878	0.158269	1124.98	48.8352	0.878	0.218612
6899	40	0.00438474	834.996	24.6754	0.878	0.0949956	976.993	35.3556	0.878	0.136112	1124.99	48.8356	0.878	0.188008
			Lifetime Reproductive Success =			131.485				156.6				216.275
Reproduction is delayed by one or two years for females of average or high asymptotic size
		Survival =	SVLa =				SVLa =				SVLa =
		0.63	835				977				1125
Age in Growth Days	Age Class	Proportion Surviving	SVL	Fecundity	Probability of Reproduction	Realized Fecundity	SVL	Fecundity	Probability of Reproduction	Realized Fecundity	SVL	Fecundity	Probability of Reproduction	Realized Fecundity
113	1		218.44		0		218.44		0		218.44		0
287	2		421.803		0		421.803		0		421.803		0
461	3		573.434		0		573.434		0		573.434		0
635	4	1	686.494	15.7581	0.878	13.8357	686.494	15.7581	0	0	686.494	15.7581	0	0
809	5	0.63	724.271	17.8148	0.878	9.85407	770.793	20.5445	0.878	11.364	770.793	20.5445	0	0
983	6	0.3969	752.438	19.4413	0.878	6.77487	823.248	23.8876	0.878	8.32431	833.649	24.5843	0.878	8.56711
1157	7	0.250047	773.44	20.7064	0.878	4.54591	862.359	26.5664	0.878	5.83243	907.762	29.8788	0.878	6.55964
1331	8	0.15753	789.1	21.679	0.878	2.99844	891.521	28.6688	0.878	3.96521	963.023	34.2086	0.878	4.73143
1505	9	0.0992437	800.776	22.4206	0.878	1.95364	913.265	30.2952	0.878	2.6398	1004.23	37.6532	0.878	3.28095
1679	10	0.0625235	809.482	22.9827	0.878	1.26165	929.478	31.541	0.878	1.73146	1034.95	40.3433	0.878	2.21467
1853	11	0.0393898	815.973	23.407	0.878	0.809512	941.567	32.4883	0.878	1.12358	1057.86	42.4174	0.878	1.46697
2027	12	0.0248156	820.813	23.7261	0.878	0.516946	950.58	33.2049	0.878	0.72347	1074.94	44.0021	0.878	0.958721
2201	13	0.0156338	824.422	23.9657	0.878	0.328965	957.301	33.7449	0.878	0.463199	1087.67	45.205	0.878	0.620507
2375	14	0.0098493	827.113	24.1452	0.878	0.2088	962.312	34.1508	0.878	0.295325	1097.17	46.1139	0.878	0.398779
2549	15	0.00620506	829.119	24.2795	0.878	0.132276	966.048	34.4552	0.878	0.187713	1104.25	46.7982	0.878	0.254959
2723	16	0.00390919	830.615	24.38	0.878	0.0836785	968.834	34.6831	0.878	0.119042	1109.53	47.3121	0.878	0.162388
2897	17	0.00246279	831.731	24.455	0.878	0.0528797	970.911	34.8537	0.878	0.0753651	1113.46	47.6974	0.878	0.103137
3071	18	0.00155156	832.562	24.511	0.878	0.0333906	972.46	34.9811	0.878	0.0476536	1116.4	47.9858	0.878	0.0653694
3245	19	0.000977481	833.182	24.5529	0.878	0.021072	973.615	35.0763	0.878	0.0301035	1118.59	48.2014	0.878	0.0413678
3419	20	0.000615813	833.645	24.5841	0.878	0.0132922	974.476	35.1474	0.878	0.0190036	1120.22	48.3626	0.878	0.0261489
3593	21	0.000387962	833.989	24.6074	0.878	0.00838202	975.118	35.2005	0.878	0.0119904	1121.43	48.483	0.878	0.0165148
3767	22	0.000244416	834.247	24.6247	0.878	0.0052844	975.597	35.24	0.878	0.00756242	1122.34	48.5728	0.878	0.0104236
3941	23	0.000153982	834.438	24.6377	0.878	0.00333093	975.954	35.2696	0.878	0.00476832	1123.02	48.6399	0.878	0.00657593
4115	24	9.70088e-05	834.581	24.6474	0.878	0.00209931	976.22	35.2916	0.878	0.00300592	1123.52	48.6899	0.878	0.0041471
4289	25	6.11155e-05	834.688	24.6546	0.878	0.00132295	976.418	35.308	0.878	0.00189461	1123.9	48.7272	0.878	0.00261468
4463	26	3.85028e-05	834.767	24.6599	0.878	0.00083364	976.566	35.3203	0.878	0.00119402	1124.18	48.7551	0.878	0.00164819
4637	27	2.42568e-05	834.826	24.6639	0.878	0.000525279	976.677	35.3294	0.878	0.000752426	1124.39	48.7758	0.878	0.0010388
4811	28	1.52818e-05	834.871	24.6669	0.878	0.000330966	976.759	35.3362	0.878	0.00047412	1124.54	48.7913	0.878	0.000654652
4985	29	9.6275e-06	834.903	24.6692	0.878	0.000208527	976.82	35.3413	0.878	0.000298738	1124.66	48.8029	0.878	0.000412528
5159	30	6.06533e-06	834.928	24.6708	0.878	0.000131381	976.866	35.3451	0.878	0.000188225	1124.75	48.8115	0.878	0.000259939
5333	31	3.82116e-06	834.946	24.6721	0.878	8.27742e-05	976.9	35.3479	0.878	0.000118591	1124.81	48.8179	0.878	0.000163783
5507	32	2.40733e-06	834.96	24.673	0.878	5.21497e-05	976.925	35.35	0.878	7.47171e-05	1124.86	48.8227	0.878	0.000103193
5681	33	1.51662e-06	834.97	24.6737	0.878	3.28552e-05	976.944	35.3516	0.878	4.70739e-05	1124.89	48.8263	0.878	6.50166e-05
5855	34	9.55469e-07	834.978	24.6742	0.878	2.06992e-05	976.959	35.3528	0.878	2.96575e-05	1124.92	48.8289	0.878	4.09627e-05
6029	35	6.01945e-07	834.983	24.6746	0.878	1.30407e-05	976.969	35.3537	0.878	1.86847e-05	1124.94	48.8309	0.878	2.58075e-05
6203	36	3.79226e-07	834.988	24.6749	0.878	8.21574e-06	976.977	35.3543	0.878	1.17716e-05	1124.96	48.8324	0.878	1.62592e-05
6377	37	2.38912e-07	834.991	24.6751	0.878	5.17596e-06	976.983	35.3548	0.878	7.41619e-06	1124.97	48.8335	0.878	1.02435e-05
6551	38	1.50515e-07	834.993	24.6752	0.878	3.26088e-06	976.987	35.3552	0.878	4.67225e-06	1124.98	48.8343	0.878	6.45354e-06
6725	39	9.48242e-08	834.995	24.6753	0.878	2.05436e-06	976.99	35.3554	0.878	2.94354e-06	1124.98	48.8349	0.878	4.06578e-06
6899	40	5.97393e-08	834.996	24.6754	0.878	1.29425e-06	976.993	35.3556	0.878	1.85444e-06	1124.99	48.8354	0.878	2.56147e-06
			Lifetime Reproductive Success =			43.4477				36.9741				29.4969
Reproduction is delayed by one or two years for females of average or high asymptotic size
		Survival =	SVLa =				SVLa =				SVLa =
		0.73	835				977				1125
Age in Growth Days	Age Class	Proportion Surviving	SVL	Fecundity	Probability of Reproduction	Realized Fecundity	SVL	Fecundity	Probability of Reproduction	Realized Fecundity	SVL	Fecundity	Probability of Reproduction	Realized Fecundity
113	1		218.44		0		218.44		0		218.44		0
287	2		421.803		0		421.803		0		421.803		0
461	3		573.434		0		573.434		0		573.434		0
635	4	1	686.494	15.7581	0.878	13.8357	686.494	15.7581	0	0	686.494	15.7581	0	0
809	5	0.73	724.271	17.8148	0.878	11.4182	770.793	20.5445	0.878	13.1678	770.793	20.5445	0	0
983	6	0.5329	752.438	19.4413	0.878	9.09631	823.248	23.8876	0.878	11.1767	833.649	24.5843	0.878	11.5027
1157	7	0.389017	773.44	20.7064	0.878	7.07241	862.359	26.5664	0.878	9.07395	907.762	29.8788	0.878	10.2053
1331	8	0.283982	789.1	21.679	0.878	5.40537	891.521	28.6688	0.878	7.14817	963.023	34.2086	0.878	8.52946
1505	9	0.207307	800.776	22.4206	0.878	4.0809	913.265	30.2952	0.878	5.51421	1004.23	37.6532	0.878	6.85348
1679	10	0.151334	809.482	22.9827	0.878	3.05375	929.478	31.541	0.878	4.19089	1034.95	40.3433	0.878	5.36048
1853	11	0.110474	815.973	23.407	0.878	2.27038	941.567	32.4883	0.878	3.15124	1057.86	42.4174	0.878	4.11433
2027	12	0.080646	820.813	23.7261	0.878	1.67998	950.58	33.2049	0.878	2.35114	1074.94	44.0021	0.878	3.11567
2201	13	0.0588716	824.422	23.9657	0.878	1.23877	957.301	33.7449	0.878	1.74425	1087.67	45.205	0.878	2.33662
2375	14	0.0429763	827.113	24.1452	0.878	0.911074	962.312	34.1508	0.878	1.28862	1097.17	46.1139	0.878	1.74002
2549	15	0.0313727	829.119	24.2795	0.878	0.668784	966.048	34.4552	0.878	0.949075	1104.25	46.7982	0.878	1.28907
2723	16	0.022902	830.615	24.38	0.878	0.490232	968.834	34.6831	0.878	0.697409	1109.53	47.3121	0.878	0.951352
2897	17	0.0167185	831.731	24.455	0.878	0.358971	970.911	34.8537	0.878	0.511611	1113.46	47.6974	0.878	0.700142
3071	18	0.0122045	832.562	24.511	0.878	0.262649	972.46	34.9811	0.878	0.374842	1116.4	47.9858	0.878	0.514194
3245	19	0.00890929	833.182	24.5529	0.878	0.192061	973.615	35.0763	0.878	0.274379	1118.59	48.2014	0.878	0.377049
3419	20	0.00650378	833.645	24.5841	0.878	0.140383	974.476	35.1474	0.878	0.200703	1120.22	48.3626	0.878	0.276166
3593	21	0.00474776	833.989	24.6074	0.878	0.102577	975.118	35.2005	0.878	0.146734	1121.43	48.483	0.878	0.202103
3767	22	0.00346586	834.247	24.6247	0.878	0.0749338	975.597	35.24	0.878	0.107236	1122.34	48.5728	0.878	0.147808
3941	23	0.00253008	834.438	24.6377	0.878	0.0547304	975.954	35.2696	0.878	0.0783482	1123.02	48.6399	0.878	0.108049
4115	24	0.00184696	834.581	24.6474	0.878	0.0399689	976.22	35.2916	0.878	0.0572299	1123.52	48.6899	0.878	0.078957
4289	25	0.00134828	834.688	24.6546	0.878	0.0291858	976.418	35.308	0.878	0.0417973	1123.9	48.7272	0.878	0.0576828
4463	26	0.000984244	834.767	24.6599	0.878	0.0213103	976.566	35.3203	0.878	0.0305226	1124.18	48.7551	0.878	0.0421325
4637	27	0.000718498	834.826	24.6639	0.878	0.015559	976.677	35.3294	0.878	0.0222873	1124.39	48.7758	0.878	0.0307698
4811	28	0.000524504	834.871	24.6669	0.878	0.0113595	976.759	35.3362	0.878	0.0162728	1124.54	48.7913	0.878	0.0224691
4985	29	0.000382888	834.903	24.6692	0.878	0.00829317	976.82	35.3413	0.878	0.0118809	1124.66	48.8029	0.878	0.0164063
5159	30	0.000279508	834.928	24.6708	0.878	0.00605442	976.866	35.3451	0.878	0.00867398	1124.75	48.8115	0.878	0.0119787
5333	31	0.000204041	834.946	24.6721	0.878	0.00441995	976.9	35.3479	0.878	0.00633251	1124.81	48.8179	0.878	0.00874563
5507	32	0.00014895	834.96	24.673	0.878	0.00322668	976.925	35.35	0.878	0.00462301	1124.86	48.8227	0.878	0.00638493
5681	33	0.000108733	834.97	24.6737	0.878	0.00235554	976.944	35.3516	0.878	0.00337495	1124.89	48.8263	0.878	0.00466134
5855	34	7.93754e-05	834.978	24.6742	0.878	0.00171958	976.959	35.3528	0.878	0.00246379	1124.92	48.8289	0.878	0.00340297
6029	35	5.7944e-05	834.983	24.6746	0.878	0.00125532	976.969	35.3537	0.878	0.00179861	1124.94	48.8309	0.878	0.00248427
6203	36	4.22991e-05	834.988	24.6749	0.878	0.000916391	976.977	35.3543	0.878	0.00131301	1124.96	48.8324	0.878	0.00181357
6377	37	3.08784e-05	834.991	24.6751	0.878	0.000668971	976.983	35.3548	0.878	0.000958511	1124.97	48.8335	0.878	0.00132394
6551	38	2.25412e-05	834.993	24.6752	0.878	0.000488352	976.987	35.3552	0.878	0.00069972	1124.98	48.8343	0.878	0.000966489
6725	39	1.64551e-05	834.995	24.6753	0.878	0.000356499	976.99	35.3554	0.878	0.0005108	1124.98	48.8349	0.878	0.000705546
6899	40	1.20122e-05	834.996	24.6754	0.878	0.000260245	976.993	35.3556	0.878	0.000372886	1124.99	48.8354	0.878	0.000515053
			Lifetime Reproductive Success =			62.5555				62.3584				58.6154
Reproduction is delayed by one or two years for females of average or high asymptotic size
		Survival =	SVLa =				SVLa =				SVLa =
		0.86	835				977				1125
Age in Growth Days	Age Class	Proportion Surviving	SVL	Fecundity	Probability of Reproduction	Realized Fecundity	SVL	Fecundity	Probability of Reproduction	Realized Fecundity	SVL	Fecundity	Probability of Reproduction	Realized Fecundity
113	1		218.44		0		218.44		0		218.44		0
287	2		421.803		0		421.803		0		421.803		0
461	3		573.434		0		573.434		0		573.434		0
635	4	1	686.494	15.7581	0.878	13.8357	686.494	15.7581	0	0	686.494	15.7581	0	0
809	5	0.86	724.271	17.8148	0.878	13.4516	770.793	20.5445	0.878	15.5127	770.793	20.5445	0	0
983	6	0.7396	752.438	19.4413	0.878	12.6246	823.248	23.8876	0.878	15.5119	833.649	24.5843	0.878	15.9643
1157	7	0.636056	773.44	20.7064	0.878	11.5636	862.359	26.5664	0.878	14.8362	907.762	29.8788	0.878	16.6861
1331	8	0.547008	789.1	21.679	0.878	10.4118	891.521	28.6688	0.878	13.7688	963.023	34.2086	0.878	16.4295
1505	9	0.470427	800.776	22.4206	0.878	9.26049	913.265	30.2952	0.878	12.513	1004.23	37.6532	0.878	15.5521
1679	10	0.404567	809.482	22.9827	0.878	8.16369	929.478	31.541	0.878	11.2037	1034.95	40.3433	0.878	14.3304
1853	11	0.347928	815.973	23.407	0.878	7.15037	941.567	32.4883	0.878	9.92453	1057.86	42.4174	0.878	12.9577
2027	12	0.299218	820.813	23.7261	0.878	6.23317	950.58	33.2049	0.878	8.72336	1074.94	44.0021	0.878	11.5599
2201	13	0.257327	824.422	23.9657	0.878	5.41465	957.301	33.7449	0.878	7.6241	1087.67	45.205	0.878	10.2133
2375	14	0.221302	827.113	24.1452	0.878	4.69148	962.312	34.1508	0.878	6.63559	1097.17	46.1139	0.878	8.96006
2549	15	0.190319	829.119	24.2795	0.878	4.05712	966.048	34.4552	0.878	5.75748	1104.25	46.7982	0.878	7.82
2723	16	0.163675	830.615	24.38	0.878	3.50355	968.834	34.6831	0.878	4.98419	1109.53	47.3121	0.878	6.79905
2897	17	0.14076	831.731	24.455	0.878	3.02233	970.911	34.8537	0.878	4.30748	1113.46	47.6974	0.878	5.8948
3071	18	0.121054	832.562	24.511	0.878	2.60516	972.46	34.9811	0.878	3.71798	1116.4	47.9858	0.878	5.10018
3245	19	0.104106	833.182	24.5529	0.878	2.24426	973.615	35.0763	0.878	3.20616	1118.59	48.2014	0.878	4.40586
3419	20	0.0895314	833.645	24.5841	0.878	1.93252	974.476	35.1474	0.878	2.76289	1120.22	48.3626	0.878	3.80171
3593	21	0.076997	833.989	24.6074	0.878	1.66354	975.118	35.2005	0.878	2.37967	1121.43	48.483	0.878	3.27761
3767	22	0.0662174	834.247	24.6247	0.878	1.43165	975.597	35.24	0.878	2.04882	1122.34	48.5728	0.878	2.82397
3941	23	0.056947	834.438	24.6377	0.878	1.23187	975.954	35.2696	0.878	1.76346	1123.02	48.6399	0.878	2.43197
4115	24	0.0489744	834.581	24.6474	0.878	1.05982	976.22	35.2916	0.878	1.51752	1123.52	48.6899	0.878	2.09364
4289	25	0.042118	834.688	24.6546	0.878	0.911715	976.418	35.308	0.878	1.30568	1123.9	48.7272	0.878	1.80191
4463	26	0.0362215	834.767	24.6599	0.878	0.784246	976.566	35.3203	0.878	1.12327	1124.18	48.7551	0.878	1.55053
4637	27	0.0311505	834.826	24.6639	0.878	0.674561	976.677	35.3294	0.878	0.966263	1124.39	48.7758	0.878	1.33402
4811	28	0.0267894	834.871	24.6669	0.878	0.580193	976.759	35.3362	0.878	0.831147	1124.54	48.7913	0.878	1.14762
4985	29	0.0230389	834.903	24.6692	0.878	0.499011	976.82	35.3413	0.878	0.714889	1124.66	48.8029	0.878	0.987191
5159	30	0.0198134	834.928	24.6708	0.878	0.429178	976.866	35.3451	0.878	0.614871	1124.75	48.8115	0.878	0.849134
5333	31	0.0170396	834.946	24.6721	0.878	0.369112	976.9	35.3479	0.878	0.528831	1124.81	48.8179	0.878	0.730351
5507	32	0.014654	834.96	24.673	0.878	0.317448	976.925	35.35	0.878	0.454822	1124.86	48.8227	0.878	0.628164
5681	33	0.0126025	834.97	24.6737	0.878	0.273013	976.944	35.3516	0.878	0.391164	1124.89	48.8263	0.878	0.54026
5855	34	0.0108381	834.978	24.6742	0.878	0.234796	976.959	35.3528	0.878	0.336412	1124.92	48.8289	0.878	0.464649
6029	35	0.00932077	834.983	24.6746	0.878	0.201928	976.969	35.3537	0.878	0.289322	1124.94	48.8309	0.878	0.399615
6203	36	0.00801587	834.988	24.6749	0.878	0.17366	976.977	35.3543	0.878	0.248821	1124.96	48.8324	0.878	0.343679
6377	37	0.00689364	834.991	24.6751	0.878	0.149349	976.983	35.3548	0.878	0.213989	1124.97	48.8335	0.878	0.295571
6551	38	0.00592853	834.993	24.6752	0.878	0.128441	976.987	35.3552	0.878	0.184033	1124.98	48.8343	0.878	0.254195
6725	39	0.00509854	834.995	24.6753	0.878	0.11046	976.99	35.3554	0.878	0.158269	1124.98	48.8349	0.878	0.21861
6899	40	0.00438474	834.996	24.6754	0.878	0.0949956	976.993	35.3556	0.878	0.136112	1124.99	48.8354	0.878	0.188007
			Lifetime Reproductive Success =			131.485				157.197				178.836

## Sheet: Formulas
Reproduction is undelayed; all females begin reproducing in year 4
		Survival =	SVLa =				SVLa =				SVLa =
		0.63	835				977				1125
Age in Growth Days	Age Class	Proportion Surviving	SVL	Fecundity	Probability of Reproduction	Realized Fecundity	SVL	Fecundity	Probability of Reproduction	Realized Fecundity	SVL	Fecundity	Probability of Reproduction	Realized Fecundity
113	1		218.44		0		218.44		0		218.44		0
287	2		421.803		0		421.803		0		421.803		0
461	3		573.434		0		573.434		0		573.434		0
635	4	1	686.494	15.7581	0.878	13.8357	686.494	15.7581	0.878	13.8357	686.494	15.7581	0.878	13.8357
809	5	0.63	724.271	17.8148	0.878	9.85407	760.392	19.9152	0.878	11.0159	798.041	22.2456	0.878	12.3049
983	6	0.3969	752.438	19.4413	0.878	6.77487	815.493	23.3754	0.878	8.14583	881.212	27.9153	0.878	9.72786
1157	7	0.250047	773.44	20.7064	0.878	4.54591	856.577	26.1603	0.878	5.74326	943.227	32.6196	0.878	7.16134
1331	8	0.15753	789.1	21.679	0.878	2.99844	887.21	28.3523	0.878	3.92143	989.466	36.3978	0.878	5.03422
1505	9	0.0992437	800.776	22.4206	0.878	1.95364	910.051	30.0516	0.878	2.61857	1023.94	39.3676	0.878	3.43033
1679	10	0.0625235	809.482	22.9827	0.878	1.26165	927.081	31.355	0.878	1.72125	1049.65	41.6677	0.878	2.28737
1853	11	0.0393898	815.973	23.407	0.878	0.809512	939.78	32.3472	0.878	1.1187	1068.82	43.4306	0.878	1.50202
2027	12	0.0248156	820.813	23.7261	0.878	0.516946	949.248	33.0984	0.878	0.72115	1083.11	44.772	0.878	0.975496
2201	13	0.0156338	824.422	23.9657	0.878	0.328965	956.307	33.6648	0.878	0.462099	1093.77	45.7871	0.878	0.628497
2375	14	0.0098493	827.113	24.1452	0.878	0.2088	961.571	34.0906	0.878	0.294805	1101.71	46.5524	0.878	0.402571
2549	15	0.00620506	829.119	24.2795	0.878	0.132276	965.496	34.4101	0.878	0.187468	1107.64	47.1276	0.878	0.256753
2723	16	0.00390919	830.615	24.38	0.878	0.0836785	968.422	34.6494	0.878	0.118926	1112.05	47.5591	0.878	0.163236
2897	17	0.00246279	831.731	24.455	0.878	0.0528797	970.604	34.8284	0.878	0.0753105	1115.35	47.8823	0.878	0.103537
3071	18	0.00155156	832.562	24.511	0.878	0.0333906	972.231	34.9623	0.878	0.0476279	1117.8	48.1241	0.878	0.0655579
3245	19	0.000977481	833.182	24.5529	0.878	0.021072	973.444	35.0622	0.878	0.0300914	1119.63	48.3048	0.878	0.0414566
3419	20	0.000615813	833.645	24.5841	0.878	0.0132922	974.349	35.1369	0.878	0.0189979	1121	48.4398	0.878	0.0261906
3593	21	0.000387962	833.989	24.6074	0.878	0.00838202	975.023	35.1926	0.878	0.0119877	1122.02	48.5406	0.878	0.0165344
3767	22	0.000244416	834.247	24.6247	0.878	0.0052844	975.526	35.2342	0.878	0.00756117	1122.78	48.6158	0.878	0.0104328
3941	23	0.000153982	834.438	24.6377	0.878	0.00333093	975.901	35.2652	0.878	0.00476773	1123.34	48.672	0.878	0.00658027
4115	24	9.70088e-05	834.581	24.6474	0.878	0.00209931	976.181	35.2884	0.878	0.00300564	1123.76	48.7139	0.878	0.00414914
4289	25	6.11155e-05	834.688	24.6546	0.878	0.00132295	976.389	35.3056	0.878	0.00189448	1124.08	48.7451	0.878	0.00261563
4463	26	3.85028e-05	834.767	24.6599	0.878	0.00083364	976.544	35.3185	0.878	0.00119396	1124.31	48.7684	0.878	0.00164864
4637	27	2.42568e-05	834.826	24.6639	0.878	0.000525279	976.66	35.3281	0.878	0.000752397	1124.49	48.7858	0.878	0.00103901
4811	28	1.52818e-05	834.871	24.6669	0.878	0.000330966	976.747	35.3352	0.878	0.000474106	1124.62	48.7987	0.878	0.000654751
4985	29	9.6275e-06	834.903	24.6692	0.878	0.000208527	976.811	35.3406	0.878	0.000298732	1124.71	48.8084	0.878	0.000412575
5159	30	6.06533e-06	834.928	24.6708	0.878	0.000131381	976.859	35.3446	0.878	0.000188222	1124.79	48.8156	0.878	0.000259961
5333	31	3.82116e-06	834.946	24.6721	0.878	8.27742e-05	976.895	35.3475	0.878	0.00011859	1124.84	48.821	0.878	0.000163793
5507	32	2.40733e-06	834.96	24.673	0.878	5.21497e-05	976.922	35.3497	0.878	7.47164e-05	1124.88	48.825	0.878	0.000103198
5681	33	1.51662e-06	834.97	24.6737	0.878	3.28552e-05	976.942	35.3514	0.878	4.70735e-05	1124.91	48.828	0.878	6.50188e-05
5855	34	9.55469e-07	834.978	24.6742	0.878	2.06992e-05	976.956	35.3526	0.878	2.96574e-05	1124.93	48.8302	0.878	4.09637e-05
6029	35	6.01945e-07	834.983	24.6746	0.878	1.30407e-05	976.968	35.3535	0.878	1.86846e-05	1124.95	48.8319	0.878	2.5808e-05
6203	36	3.79226e-07	834.988	24.6749	0.878	8.21574e-06	976.976	35.3542	0.878	1.17715e-05	1124.96	48.8331	0.878	1.62595e-05
6377	37	2.38912e-07	834.991	24.6751	0.878	5.17596e-06	976.982	35.3547	0.878	7.41618e-06	1124.97	48.834	0.878	1.02437e-05
6551	38	1.50515e-07	834.993	24.6752	0.878	3.26088e-06	976.987	35.3551	0.878	4.67224e-06	1124.98	48.8347	0.878	6.4536e-06
6725	39	9.48242e-08	834.995	24.6753	0.878	2.05436e-06	976.99	35.3554	0.878	2.94354e-06	1124.98	48.8352	0.878	4.06581e-06
6899	40	5.97393e-08	834.996	24.6754	0.878	1.29425e-06	976.993	35.3556	0.878	1.85444e-06	1124.99	48.8356	0.878	2.56148e-06
			Lifetime Reproductive Success =			43.4477				50.1095				57.9918
Reproduction is undelayed; all females begin reproducing in year 4
		Survival =	SVLa =				SVLa =				SVLa =
		0.73	835				977				1125
Age in Growth Days	Age Class	Proportion Surviving	SVL	Fecundity	Probability of Reproduction	Realized Fecundity	SVL	Fecundity	Probability of Reproduction	Realized Fecundity	SVL	Fecundity	Probability of Reproduction	Realized Fecundity
113	1		218.44		0		218.44		0		218.44		0
287	2		421.803		0		421.803		0		421.803		0
461	3		573.434		0		573.434		0		573.434		0
635	4	1	686.494	15.7581	0.878	13.8357	686.494	15.7581	0.878	13.8357	686.494	15.7581	0.878	13.8357
809	5	0.73	724.271	17.8148	0.878	11.4182	760.392	19.9152	0.878	12.7644	798.041	22.2456	0.878	14.2581
983	6	0.5329	752.438	19.4413	0.878	9.09631	815.493	23.3754	0.878	10.937	881.212	27.9153	0.878	13.0612
1157	7	0.389017	773.44	20.7064	0.878	7.07241	856.577	26.1603	0.878	8.93522	943.227	32.6196	0.878	11.1414
1331	8	0.283982	789.1	21.679	0.878	5.40537	887.21	28.3523	0.878	7.06926	989.466	36.3978	0.878	9.07531
1505	9	0.207307	800.776	22.4206	0.878	4.0809	910.051	30.0516	0.878	5.46986	1023.94	39.3676	0.878	7.16552
1679	10	0.151334	809.482	22.9827	0.878	3.05375	927.081	31.355	0.878	4.16619	1049.65	41.6677	0.878	5.53644
1853	11	0.110474	815.973	23.407	0.878	2.27038	939.78	32.3472	0.878	3.13756	1068.82	43.4306	0.878	4.21261
2027	12	0.080646	820.813	23.7261	0.878	1.67998	949.248	33.0984	0.878	2.3436	1083.11	44.772	0.878	3.17018
2201	13	0.0588716	824.422	23.9657	0.878	1.23877	956.307	33.6648	0.878	1.74011	1093.77	45.7871	0.878	2.3667
2375	14	0.0429763	827.113	24.1452	0.878	0.911074	961.571	34.0906	0.878	1.28635	1101.71	46.5524	0.878	1.75657
2549	15	0.0313727	829.119	24.2795	0.878	0.668784	965.496	34.4101	0.878	0.947833	1107.64	47.1276	0.878	1.29814
2723	16	0.022902	830.615	24.38	0.878	0.490232	968.422	34.6494	0.878	0.69673	1112.05	47.5591	0.878	0.956319
2897	17	0.0167185	831.731	24.455	0.878	0.358971	970.604	34.8284	0.878	0.511241	1115.35	47.8823	0.878	0.702857
3071	18	0.0122045	832.562	24.511	0.878	0.262649	972.231	34.9623	0.878	0.37464	1117.8	48.1241	0.878	0.515676
3245	19	0.00890929	833.182	24.5529	0.878	0.192061	973.444	35.0622	0.878	0.274269	1119.63	48.3048	0.878	0.377857
3419	20	0.00650378	833.645	24.5841	0.878	0.140383	974.349	35.1369	0.878	0.200643	1121	48.4398	0.878	0.276607
3593	21	0.00474776	833.989	24.6074	0.878	0.102577	975.023	35.1926	0.878	0.146702	1122.02	48.5406	0.878	0.202343
3767	22	0.00346586	834.247	24.6247	0.878	0.0749338	975.526	35.2342	0.878	0.107219	1122.78	48.6158	0.878	0.147939
3941	23	0.00253008	834.438	24.6377	0.878	0.0547304	975.901	35.2652	0.878	0.0783385	1123.34	48.672	0.878	0.10812
4115	24	0.00184696	834.581	24.6474	0.878	0.0399689	976.181	35.2884	0.878	0.0572246	1123.76	48.7139	0.878	0.0789958
4289	25	0.00134828	834.688	24.6546	0.878	0.0291858	976.389	35.3056	0.878	0.0417944	1124.08	48.7451	0.878	0.0577039
4463	26	0.000984244	834.767	24.6599	0.878	0.0213103	976.544	35.3185	0.878	0.030521	1124.31	48.7684	0.878	0.042144
4637	27	0.000718498	834.826	24.6639	0.878	0.015559	976.66	35.3281	0.878	0.0222864	1124.49	48.7858	0.878	0.0307761
4811	28	0.000524504	834.871	24.6669	0.878	0.0113595	976.747	35.3352	0.878	0.0162724	1124.62	48.7987	0.878	0.0224725
4985	29	0.000382888	834.903	24.6692	0.878	0.00829317	976.811	35.3406	0.878	0.0118806	1124.71	48.8084	0.878	0.0164082
5159	30	0.000279508	834.928	24.6708	0.878	0.00605442	976.859	35.3446	0.878	0.00867384	1124.79	48.8156	0.878	0.0119797
5333	31	0.000204041	834.946	24.6721	0.878	0.00441995	976.895	35.3475	0.878	0.00633243	1124.84	48.821	0.878	0.00874618
5507	32	0.00014895	834.96	24.673	0.878	0.00322668	976.922	35.3497	0.878	0.00462297	1124.88	48.825	0.878	0.00638523
5681	33	0.000108733	834.97	24.6737	0.878	0.00235554	976.942	35.3514	0.878	0.00337492	1124.91	48.828	0.878	0.00466151
5855	34	7.93754e-05	834.978	24.6742	0.878	0.00171958	976.956	35.3526	0.878	0.00246378	1124.93	48.8302	0.878	0.00340305
6029	35	5.7944e-05	834.983	24.6746	0.878	0.00125532	976.968	35.3535	0.878	0.00179861	1124.95	48.8319	0.878	0.00248431
6203	36	4.22991e-05	834.988	24.6749	0.878	0.000916391	976.976	35.3542	0.878	0.00131301	1124.96	48.8331	0.878	0.0018136
6377	37	3.08784e-05	834.991	24.6751	0.878	0.000668971	976.982	35.3547	0.878	0.000958509	1124.97	48.834	0.878	0.00132395
6551	38	2.25412e-05	834.993	24.6752	0.878	0.000488352	976.987	35.3551	0.878	0.000699719	1124.98	48.8347	0.878	0.000966497
6725	39	1.64551e-05	834.995	24.6753	0.878	0.000356499	976.99	35.3554	0.878	0.000510799	1124.98	48.8352	0.878	0.00070555
6899	40	1.20122e-05	834.996	24.6754	0.878	0.000260245	976.993	35.3556	0.878	0.000372886	1124.99	48.8356	0.878	0.000515056
			Lifetime Reproductive Success =			62.5555				75.234				90.457
Reproduction is undelayed; all females begin reproducing in year 4
		Survival =	SVLa =				SVLa =				SVLa =
		0.86	835				977				1125
Age in Growth Days	Age Class	Proportion Surviving	SVL	Fecundity	Probability of Reproduction	Realized Fecundity	SVL	Fecundity	Probability of Reproduction	Realized Fecundity	SVL	Fecundity	Probability of Reproduction	Realized Fecundity
113	1		218.44		0		218.44		0		218.44		0
287	2		421.803		0		421.803		0		421.803		0
461	3		573.434		0		573.434		0		573.434		0
635	4	1	686.494	15.7581	0.878	13.8357	686.494	15.7581	0	0.878	686.494	15.7581	0.878	13.8357
809	5	0.86	724.271	17.8148	0.878	13.4516	760.392	19.9152	0.878	15.0375	798.041	22.2456	0.878	16.7972
983	6	0.7396	752.438	19.4413	0.878	12.6246	815.493	23.3754	0.878	15.1793	881.212	27.9153	0.878	18.1273
1157	7	0.636056	773.44	20.7064	0.878	11.5636	856.577	26.1603	0.878	14.6094	943.227	32.6196	0.878	18.2166
1331	8	0.547008	789.1	21.679	0.878	10.4118	887.21	28.3523	0.878	13.6168	989.466	36.3978	0.878	17.4809
1505	9	0.470427	800.776	22.4206	0.878	9.26049	910.051	30.0516	0.878	12.4124	1023.94	39.3676	0.878	16.2602
1679	10	0.404567	809.482	22.9827	0.878	8.16369	927.081	31.355	0.878	11.1376	1049.65	41.6677	0.878	14.8008
1853	11	0.347928	815.973	23.407	0.878	7.15037	939.78	32.3472	0.878	9.88145	1068.82	43.4306	0.878	13.2672
2027	12	0.299218	820.813	23.7261	0.878	6.23317	949.248	33.0984	0.878	8.69538	1083.11	44.772	0.878	11.7622
2201	13	0.257327	824.422	23.9657	0.878	5.41465	956.307	33.6648	0.878	7.606	1093.77	45.7871	0.878	10.3448
2375	14	0.221302	827.113	24.1452	0.878	4.69148	961.571	34.0906	0.878	6.6239	1101.71	46.5524	0.878	9.04526
2549	15	0.190319	829.119	24.2795	0.878	4.05712	965.496	34.4101	0.878	5.74994	1107.64	47.1276	0.878	7.87505
2723	16	0.163675	830.615	24.38	0.878	3.50355	968.422	34.6494	0.878	4.97934	1112.05	47.5591	0.878	6.83455
2897	17	0.14076	831.731	24.455	0.878	3.02233	970.604	34.8284	0.878	4.30436	1115.35	47.8823	0.878	5.91766
3071	18	0.121054	832.562	24.511	0.878	2.60516	972.231	34.9623	0.878	3.71597	1117.8	48.1241	0.878	5.11488
3245	19	0.104106	833.182	24.5529	0.878	2.24426	973.444	35.0622	0.878	3.20487	1119.63	48.3048	0.878	4.41532
3419	20	0.0895314	833.645	24.5841	0.878	1.93252	974.349	35.1369	0.878	2.76206	1121	48.4398	0.878	3.80778
3593	21	0.076997	833.989	24.6074	0.878	1.66354	975.023	35.1926	0.878	2.37914	1122.02	48.5406	0.878	3.28151
3767	22	0.0662174	834.247	24.6247	0.878	1.43165	975.526	35.2342	0.878	2.04848	1122.78	48.6158	0.878	2.82647
3941	23	0.056947	834.438	24.6377	0.878	1.23187	975.901	35.2652	0.878	1.76324	1123.34	48.672	0.878	2.43357
4115	24	0.0489744	834.581	24.6474	0.878	1.05982	976.181	35.2884	0.878	1.51738	1123.76	48.7139	0.878	2.09467
4289	25	0.042118	834.688	24.6546	0.878	0.911715	976.389	35.3056	0.878	1.30559	1124.08	48.7451	0.878	1.80257
4463	26	0.0362215	834.767	24.6599	0.878	0.784246	976.544	35.3185	0.878	1.12321	1124.31	48.7684	0.878	1.55095
4637	27	0.0311505	834.826	24.6639	0.878	0.674561	976.66	35.3281	0.878	0.966226	1124.49	48.7858	0.878	1.3343
4811	28	0.0267894	834.871	24.6669	0.878	0.580193	976.747	35.3352	0.878	0.831123	1124.62	48.7987	0.878	1.1478
4985	29	0.0230389	834.903	24.6692	0.878	0.499011	976.811	35.3406	0.878	0.714874	1124.71	48.8084	0.878	0.987303
5159	30	0.0198134	834.928	24.6708	0.878	0.429178	976.859	35.3446	0.878	0.614861	1124.79	48.8156	0.878	0.849206
5333	31	0.0170396	834.946	24.6721	0.878	0.369112	976.895	35.3475	0.878	0.528825	1124.84	48.821	0.878	0.730397
5507	32	0.014654	834.96	24.673	0.878	0.317448	976.922	35.3497	0.878	0.454818	1124.88	48.825	0.878	0.628193
5681	33	0.0126025	834.97	24.6737	0.878	0.273013	976.942	35.3514	0.878	0.391161	1124.91	48.828	0.878	0.540279
5855	34	0.0108381	834.978	24.6742	0.878	0.234796	976.956	35.3526	0.878	0.336411	1124.93	48.8302	0.878	0.464661
6029	35	0.00932077	834.983	24.6746	0.878	0.201928	976.968	35.3535	0.878	0.289321	1124.95	48.8319	0.878	0.399622
6203	36	0.00801587	834.988	24.6749	0.878	0.17366	976.976	35.3542	0.878	0.248821	1124.96	48.8331	0.878	0.343684
6377	37	0.00689364	834.991	24.6751	0.878	0.149349	976.982	35.3547	0.878	0.213989	1124.97	48.834	0.878	0.295574
6551	38	0.00592853	834.993	24.6752	0.878	0.128441	976.987	35.3551	0.878	0.184032	1124.98	48.8347	0.878	0.254197
6725	39	0.00509854	834.995	24.6753	0.878	0.11046	976.99	35.3554	0.878	0.158269	1124.98	48.8352	0.878	0.218612
6899	40	0.00438474	834.996	24.6754	0.878	0.0949956	976.993	35.3556	0.878	0.136112	1124.99	48.8356	0.878	0.188008
			Lifetime Reproductive Success =			131.485				156.6				216.275
Reproduction is delayed by one or two years for females of average or high asymptotic size
		Survival =	SVLa =				SVLa =				SVLa =
		0.63	835				977				1125
Age in Growth Days	Age Class	Proportion Surviving	SVL	Fecundity	Probability of Reproduction	Realized Fecundity	SVL	Fecundity	Probability of Reproduction	Realized Fecundity	SVL	Fecundity	Probability of Reproduction	Realized Fecundity
113	1		218.44		0		218.44		0		218.44		0
287	2		421.803		0		421.803		0		421.803		0
461	3		573.434		0		573.434		0		573.434		0
635	4	1	686.494	15.7581	0.878	13.8357	686.494	15.7581	0	0	686.494	15.7581	0	0
809	5	0.63	724.271	17.8148	0.878	9.85407	770.793	20.5445	0.878	11.364	770.793	20.5445	0	0
983	6	0.3969	752.438	19.4413	0.878	6.77487	823.248	23.8876	0.878	8.32431	833.649	24.5843	0.878	8.56711
1157	7	0.250047	773.44	20.7064	0.878	4.54591	862.359	26.5664	0.878	5.83243	907.762	29.8788	0.878	6.55964
1331	8	0.15753	789.1	21.679	0.878	2.99844	891.521	28.6688	0.878	3.96521	963.023	34.2086	0.878	4.73143
1505	9	0.0992437	800.776	22.4206	0.878	1.95364	913.265	30.2952	0.878	2.6398	1004.23	37.6532	0.878	3.28095
1679	10	0.0625235	809.482	22.9827	0.878	1.26165	929.478	31.541	0.878	1.73146	1034.95	40.3433	0.878	2.21467
1853	11	0.0393898	815.973	23.407	0.878	0.809512	941.567	32.4883	0.878	1.12358	1057.86	42.4174	0.878	1.46697
2027	12	0.0248156	820.813	23.7261	0.878	0.516946	950.58	33.2049	0.878	0.72347	1074.94	44.0021	0.878	0.958721
2201	13	0.0156338	824.422	23.9657	0.878	0.328965	957.301	33.7449	0.878	0.463199	1087.67	45.205	0.878	0.620507
2375	14	0.0098493	827.113	24.1452	0.878	0.2088	962.312	34.1508	0.878	0.295325	1097.17	46.1139	0.878	0.398779
2549	15	0.00620506	829.119	24.2795	0.878	0.132276	966.048	34.4552	0.878	0.187713	1104.25	46.7982	0.878	0.254959
2723	16	0.00390919	830.615	24.38	0.878	0.0836785	968.834	34.6831	0.878	0.119042	1109.53	47.3121	0.878	0.162388
2897	17	0.00246279	831.731	24.455	0.878	0.0528797	970.911	34.8537	0.878	0.0753651	1113.46	47.6974	0.878	0.103137
3071	18	0.00155156	832.562	24.511	0.878	0.0333906	972.46	34.9811	0.878	0.0476536	1116.4	47.9858	0.878	0.0653694
3245	19	0.000977481	833.182	24.5529	0.878	0.021072	973.615	35.0763	0.878	0.0301035	1118.59	48.2014	0.878	0.0413678
3419	20	0.000615813	833.645	24.5841	0.878	0.0132922	974.476	35.1474	0.878	0.0190036	1120.22	48.3626	0.878	0.0261489
3593	21	0.000387962	833.989	24.6074	0.878	0.00838202	975.118	35.2005	0.878	0.0119904	1121.43	48.483	0.878	0.0165148
3767	22	0.000244416	834.247	24.6247	0.878	0.0052844	975.597	35.24	0.878	0.00756242	1122.34	48.5728	0.878	0.0104236
3941	23	0.000153982	834.438	24.6377	0.878	0.00333093	975.954	35.2696	0.878	0.00476832	1123.02	48.6399	0.878	0.00657593
4115	24	9.70088e-05	834.581	24.6474	0.878	0.00209931	976.22	35.2916	0.878	0.00300592	1123.52	48.6899	0.878	0.0041471
4289	25	6.11155e-05	834.688	24.6546	0.878	0.00132295	976.418	35.308	0.878	0.00189461	1123.9	48.7272	0.878	0.00261468
4463	26	3.85028e-05	834.767	24.6599	0.878	0.00083364	976.566	35.3203	0.878	0.00119402	1124.18	48.7551	0.878	0.00164819
4637	27	2.42568e-05	834.826	24.6639	0.878	0.000525279	976.677	35.3294	0.878	0.000752426	1124.39	48.7758	0.878	0.0010388
4811	28	1.52818e-05	834.871	24.6669	0.878	0.000330966	976.759	35.3362	0.878	0.00047412	1124.54	48.7913	0.878	0.000654652
4985	29	9.6275e-06	834.903	24.6692	0.878	0.000208527	976.82	35.3413	0.878	0.000298738	1124.66	48.8029	0.878	0.000412528
5159	30	6.06533e-06	834.928	24.6708	0.878	0.000131381	976.866	35.3451	0.878	0.000188225	1124.75	48.8115	0.878	0.000259939
5333	31	3.82116e-06	834.946	24.6721	0.878	8.27742e-05	976.9	35.3479	0.878	0.000118591	1124.81	48.8179	0.878	0.000163783
5507	32	2.40733e-06	834.96	24.673	0.878	5.21497e-05	976.925	35.35	0.878	7.47171e-05	1124.86	48.8227	0.878	0.000103193
5681	33	1.51662e-06	834.97	24.6737	0.878	3.28552e-05	976.944	35.3516	0.878	4.70739e-05	1124.89	48.8263	0.878	6.50166e-05
5855	34	9.55469e-07	834.978	24.6742	0.878	2.06992e-05	976.959	35.3528	0.878	2.96575e-05	1124.92	48.8289	0.878	4.09627e-05
6029	35	6.01945e-07	834.983	24.6746	0.878	1.30407e-05	976.969	35.3537	0.878	1.86847e-05	1124.94	48.8309	0.878	2.58075e-05
6203	36	3.79226e-07	834.988	24.6749	0.878	8.21574e-06	976.977	35.3543	0.878	1.17716e-05	1124.96	48.8324	0.878	1.62592e-05
6377	37	2.38912e-07	834.991	24.6751	0.878	5.17596e-06	976.983	35.3548	0.878	7.41619e-06	1124.97	48.8335	0.878	1.02435e-05
6551	38	1.50515e-07	834.993	24.6752	0.878	3.26088e-06	976.987	35.3552	0.878	4.67225e-06	1124.98	48.8343	0.878	6.45354e-06
6725	39	9.48242e-08	834.995	24.6753	0.878	2.05436e-06	976.99	35.3554	0.878	2.94354e-06	1124.98	48.8349	0.878	4.06578e-06
6899	40	5.97393e-08	834.996	24.6754	0.878	1.29425e-06	976.993	35.3556	0.878	1.85444e-06	1124.99	48.8354	0.878	2.56147e-06
			Lifetime Reproductive Success =			43.4477				36.9741				29.4969
Reproduction is delayed by one or two years for females of average or high asymptotic size
		Survival =	SVLa =				SVLa =				SVLa =
		0.73	835				977				1125
Age in Growth Days	Age Class	Proportion Surviving	SVL	Fecundity	Probability of Reproduction	Realized Fecundity	SVL	Fecundity	Probability of Reproduction	Realized Fecundity	SVL	Fecundity	Probability of Reproduction	Realized Fecundity
113	1		218.44		0		218.44		0		218.44		0
287	2		421.803		0		421.803		0		421.803		0
461	3		573.434		0		573.434		0		573.434		0
635	4	1	686.494	15.7581	0.878	13.8357	686.494	15.7581	0	0	686.494	15.7581	0	0
809	5	0.73	724.271	17.8148	0.878	11.4182	770.793	20.5445	0.878	13.1678	770.793	20.5445	0	0
983	6	0.5329	752.438	19.4413	0.878	9.09631	823.248	23.8876	0.878	11.1767	833.649	24.5843	0.878	11.5027
1157	7	0.389017	773.44	20.7064	0.878	7.07241	862.359	26.5664	0.878	9.07395	907.762	29.8788	0.878	10.2053
1331	8	0.283982	789.1	21.679	0.878	5.40537	891.521	28.6688	0.878	7.14817	963.023	34.2086	0.878	8.52946
1505	9	0.207307	800.776	22.4206	0.878	4.0809	913.265	30.2952	0.878	5.51421	1004.23	37.6532	0.878	6.85348
1679	10	0.151334	809.482	22.9827	0.878	3.05375	929.478	31.541	0.878	4.19089	1034.95	40.3433	0.878	5.36048
1853	11	0.110474	815.973	23.407	0.878	2.27038	941.567	32.4883	0.878	3.15124	1057.86	42.4174	0.878	4.11433
2027	12	0.080646	820.813	23.7261	0.878	1.67998	950.58	33.2049	0.878	2.35114	1074.94	44.0021	0.878	3.11567
2201	13	0.0588716	824.422	23.9657	0.878	1.23877	957.301	33.7449	0.878	1.74425	1087.67	45.205	0.878	2.33662
2375	14	0.0429763	827.113	24.1452	0.878	0.911074	962.312	34.1508	0.878	1.28862	1097.17	46.1139	0.878	1.74002
2549	15	0.0313727	829.119	24.2795	0.878	0.668784	966.048	34.4552	0.878	0.949075	1104.25	46.7982	0.878	1.28907
2723	16	0.022902	830.615	24.38	0.878	0.490232	968.834	34.6831	0.878	0.697409	1109.53	47.3121	0.878	0.951352
2897	17	0.0167185	831.731	24.455	0.878	0.358971	970.911	34.8537	0.878	0.511611	1113.46	47.6974	0.878	0.700142
3071	18	0.0122045	832.562	24.511	0.878	0.262649	972.46	34.9811	0.878	0.374842	1116.4	47.9858	0.878	0.514194
3245	19	0.00890929	833.182	24.5529	0.878	0.192061	973.615	35.0763	0.878	0.274379	1118.59	48.2014	0.878	0.377049
3419	20	0.00650378	833.645	24.5841	0.878	0.140383	974.476	35.1474	0.878	0.200703	1120.22	48.3626	0.878	0.276166
3593	21	0.00474776	833.989	24.6074	0.878	0.102577	975.118	35.2005	0.878	0.146734	1121.43	48.483	0.878	0.202103
3767	22	0.00346586	834.247	24.6247	0.878	0.0749338	975.597	35.24	0.878	0.107236	1122.34	48.5728	0.878	0.147808
3941	23	0.00253008	834.438	24.6377	0.878	0.0547304	975.954	35.2696	0.878	0.0783482	1123.02	48.6399	0.878	0.108049
4115	24	0.00184696	834.581	24.6474	0.878	0.0399689	976.22	35.2916	0.878	0.0572299	1123.52	48.6899	0.878	0.078957
4289	25	0.00134828	834.688	24.6546	0.878	0.0291858	976.418	35.308	0.878	0.0417973	1123.9	48.7272	0.878	0.0576828
4463	26	0.000984244	834.767	24.6599	0.878	0.0213103	976.566	35.3203	0.878	0.0305226	1124.18	48.7551	0.878	0.0421325
4637	27	0.000718498	834.826	24.6639	0.878	0.015559	976.677	35.3294	0.878	0.0222873	1124.39	48.7758	0.878	0.0307698
4811	28	0.000524504	834.871	24.6669	0.878	0.0113595	976.759	35.3362	0.878	0.0162728	1124.54	48.7913	0.878	0.0224691
4985	29	0.000382888	834.903	24.6692	0.878	0.00829317	976.82	35.3413	0.878	0.0118809	1124.66	48.8029	0.878	0.0164063
5159	30	0.000279508	834.928	24.6708	0.878	0.00605442	976.866	35.3451	0.878	0.00867398	1124.75	48.8115	0.878	0.0119787
5333	31	0.000204041	834.946	24.6721	0.878	0.00441995	976.9	35.3479	0.878	0.00633251	1124.81	48.8179	0.878	0.00874563
5507	32	0.00014895	834.96	24.673	0.878	0.00322668	976.925	35.35	0.878	0.00462301	1124.86	48.8227	0.878	0.00638493
5681	33	0.000108733	834.97	24.6737	0.878	0.00235554	976.944	35.3516	0.878	0.00337495	1124.89	48.8263	0.878	0.00466134
5855	34	7.93754e-05	834.978	24.6742	0.878	0.00171958	976.959	35.3528	0.878	0.00246379	1124.92	48.8289	0.878	0.00340297
6029	35	5.7944e-05	834.983	24.6746	0.878	0.00125532	976.969	35.3537	0.878	0.00179861	1124.94	48.8309	0.878	0.00248427
6203	36	4.22991e-05	834.988	24.6749	0.878	0.000916391	976.977	35.3543	0.878	0.00131301	1124.96	48.8324	0.878	0.00181357
6377	37	3.08784e-05	834.991	24.6751	0.878	0.000668971	976.983	35.3548	0.878	0.000958511	1124.97	48.8335	0.878	0.00132394
6551	38	2.25412e-05	834.993	24.6752	0.878	0.000488352	976.987	35.3552	0.878	0.00069972	1124.98	48.8343	0.878	0.000966489
6725	39	1.64551e-05	834.995	24.6753	0.878	0.000356499	976.99	35.3554	0.878	0.0005108	1124.98	48.8349	0.878	0.000705546
6899	40	1.20122e-05	834.996	24.6754	0.878	0.000260245	976.993	35.3556	0.878	0.000372886	1124.99	48.8354	0.878	0.000515053
			Lifetime Reproductive Success =			62.5555				62.3584				58.6154
Reproduction is delayed by one or two years for females of average or high asymptotic size
		Survival =	SVLa =				SVLa =				SVLa =
		0.86	835				977				1125
Age in Growth Days	Age Class	Proportion Surviving	SVL	Fecundity	Probability of Reproduction	Realized Fecundity	SVL	Fecundity	Probability of Reproduction	Realized Fecundity	SVL	Fecundity	Probability of Reproduction	Realized Fecundity
113	1		218.44		0		218.44		0		218.44		0
287	2		421.803		0		421.803		0		421.803		0
461	3		573.434		0		573.434		0		573.434		0
635	4	1	686.494	15.7581	0.878	13.8357	686.494	15.7581	0	0	686.494	15.7581	0	0
809	5	0.86	724.271	17.8148	0.878	13.4516	770.793	20.5445	0.878	15.5127	770.793	20.5445	0	0
983	6	0.7396	752.438	19.4413	0.878	12.6246	823.248	23.8876	0.878	15.5119	833.649	24.5843	0.878	15.9643
1157	7	0.636056	773.44	20.7064	0.878	11.5636	862.359	26.5664	0.878	14.8362	907.762	29.8788	0.878	16.6861
1331	8	0.547008	789.1	21.679	0.878	10.4118	891.521	28.6688	0.878	13.7688	963.023	34.2086	0.878	16.4295
1505	9	0.470427	800.776	22.4206	0.878	9.26049	913.265	30.2952	0.878	12.513	1004.23	37.6532	0.878	15.5521
1679	10	0.404567	809.482	22.9827	0.878	8.16369	929.478	31.541	0.878	11.2037	1034.95	40.3433	0.878	14.3304
1853	11	0.347928	815.973	23.407	0.878	7.15037	941.567	32.4883	0.878	9.92453	1057.86	42.4174	0.878	12.9577
2027	12	0.299218	820.813	23.7261	0.878	6.23317	950.58	33.2049	0.878	8.72336	1074.94	44.0021	0.878	11.5599
2201	13	0.257327	824.422	23.9657	0.878	5.41465	957.301	33.7449	0.878	7.6241	1087.67	45.205	0.878	10.2133
2375	14	0.221302	827.113	24.1452	0.878	4.69148	962.312	34.1508	0.878	6.63559	1097.17	46.1139	0.878	8.96006
2549	15	0.190319	829.119	24.2795	0.878	4.05712	966.048	34.4552	0.878	5.75748	1104.25	46.7982	0.878	7.82
2723	16	0.163675	830.615	24.38	0.878	3.50355	968.834	34.6831	0.878	4.98419	1109.53	47.3121	0.878	6.79905
2897	17	0.14076	831.731	24.455	0.878	3.02233	970.911	34.8537	0.878	4.30748	1113.46	47.6974	0.878	5.8948
3071	18	0.121054	832.562	24.511	0.878	2.60516	972.46	34.9811	0.878	3.71798	1116.4	47.9858	0.878	5.10018
3245	19	0.104106	833.182	24.5529	0.878	2.24426	973.615	35.0763	0.878	3.20616	1118.59	48.2014	0.878	4.40586
3419	20	0.0895314	833.645	24.5841	0.878	1.93252	974.476	35.1474	0.878	2.76289	1120.22	48.3626	0.878	3.80171
3593	21	0.076997	833.989	24.6074	0.878	1.66354	975.118	35.2005	0.878	2.37967	1121.43	48.483	0.878	3.27761
3767	22	0.0662174	834.247	24.6247	0.878	1.43165	975.597	35.24	0.878	2.04882	1122.34	48.5728	0.878	2.82397
3941	23	0.056947	834.438	24.6377	0.878	1.23187	975.954	35.2696	0.878	1.76346	1123.02	48.6399	0.878	2.43197
4115	24	0.0489744	834.581	24.6474	0.878	1.05982	976.22	35.2916	0.878	1.51752	1123.52	48.6899	0.878	2.09364
4289	25	0.042118	834.688	24.6546	0.878	0.911715	976.418	35.308	0.878	1.30568	1123.9	48.7272	0.878	1.80191
4463	26	0.0362215	834.767	24.6599	0.878	0.784246	976.566	35.3203	0.878	1.12327	1124.18	48.7551	0.878	1.55053
4637	27	0.0311505	834.826	24.6639	0.878	0.674561	976.677	35.3294	0.878	0.966263	1124.39	48.7758	0.878	1.33402
4811	28	0.0267894	834.871	24.6669	0.878	0.580193	976.759	35.3362	0.878	0.831147	1124.54	48.7913	0.878	1.14762
4985	29	0.0230389	834.903	24.6692	0.878	0.499011	976.82	35.3413	0.878	0.714889	1124.66	48.8029	0.878	0.987191
5159	30	0.0198134	834.928	24.6708	0.878	0.429178	976.866	35.3451	0.878	0.614871	1124.75	48.8115	0.878	0.849134
5333	31	0.0170396	834.946	24.6721	0.878	0.369112	976.9	35.3479	0.878	0.528831	1124.81	48.8179	0.878	0.730351
5507	32	0.014654	834.96	24.673	0.878	0.317448	976.925	35.35	0.878	0.454822	1124.86	48.8227	0.878	0.628164
5681	33	0.0126025	834.97	24.6737	0.878	0.273013	976.944	35.3516	0.878	0.391164	1124.89	48.8263	0.878	0.54026
5855	34	0.0108381	834.978	24.6742	0.878	0.234796	976.959	35.3528	0.878	0.336412	1124.92	48.8289	0.878	0.464649
6029	35	0.00932077	834.983	24.6746	0.878	0.201928	976.969	35.3537	0.878	0.289322	1124.94	48.8309	0.878	0.399615
6203	36	0.00801587	834.988	24.6749	0.878	0.17366	976.977	35.3543	0.878	0.248821	1124.96	48.8324	0.878	0.343679
6377	37	0.00689364	834.991	24.6751	0.878	0.149349	976.983	35.3548	0.878	0.213989	1124.97	48.8335	0.878	0.295571
6551	38	0.00592853	834.993	24.6752	0.878	0.128441	976.987	35.3552	0.878	0.184033	1124.98	48.8343	0.878	0.254195
6725	39	0.00509854	834.995	24.6753	0.878	0.11046	976.99	35.3554	0.878	0.158269	1124.98	48.8349	0.878	0.21861
6899	40	0.00438474	834.996	24.6754	0.878	0.0949956	976.993	35.3556	0.878	0.136112	1124.99	48.8354	0.878	0.188007
			Lifetime Reproductive Success =			131.485				157.197				178.836
